# Supplementary material for: The Occurrence and Dietary Exposure Assessment of Mycotoxins, Biogenic Amines, and Heavy Metals in Mould-Ripened Blue Cheeses
Source: Foods. 2020 Jan 16;9(1):93. doi: 10.3390/foods9010093 (PMC7023506; doi:10.3390/foods9010093)
Supplement: Supplementary file 1 [file foods-09-00093-s001.zip]

Archive with 2 entries (2 files):
- Supplementary material 1.docx
- Supplementary material 2_Tables S4-S8.xlsx
