# Supplementary material for: The Occurrence and Dietary Exposure Assessment of Mycotoxins, Biogenic Amines, and Heavy Metals in Mould-Ripened Blue Cheeses
Source: Foods. 2020 Jan 16;9(1):93. doi: 10.3390/foods9010093 (PMC7023506; doi:10.3390/foods9010093)
Supplement: Supplementary file 1 [file foods-09-00093-s001.zip › Supplementary material 2_Tables S4-S8.xlsx]

## Sheet: Table S4
Table S4. Characteristics of the survey-specific dietary assessment parameters (methods, survey sample size, number of replicates, survey period, and age range of the target population) from the EFSA Comprehensive Food Consumption Database*.
Consumption data type	ISO	Country	Survey	Number of subjects	Method	Number of replicates	Age (years)	Year	Reference
Acute, Chronic	DK	Denmark	Danish Dietary Survey	4118	Food record	7	4-75	2000	Lyhne N, Christensen T, Groth MV, Fagt S, Biltoft-Jensen A, Hartkopp H, Hinsch H-J, Matthiessen J, Møller A, Saxholt E and Trolle E, 2005. Dietary habits in Denmark 2000-2002, Main results Copenhagen: Danish Institute for Food and Veterinary Research, Department of Nutrition.
Acute	DK	Denmark	The Danish National Dietary survey 2005-2008	2700	Food record	7	4-75	2005
Acute	DK	Denmark	Danish National Dietary survey among infants and young children 2006-2007	1743	Food record	7	0.5-3	2006
Acute	FI	Finland	National Findiet Surveys	2038	48-hour dietary recall	1	25-74	2007	Pietinen, P., Paturi, M., Reinivuo, H., Tapanainen, H., & Valsta, L. M. (2010). FINDIET 2007 Survey: energy and nutrient intakes. Public health nutrition, 13(6A), 920-924.
Acute	FI	Finland	National FINDIET 2012 Survey	1708	48-hour dietary recall	1	25-74	2012	Helldán, A., Raulio, S., Kosola, M., Tapanainen, H., Ovaskainen, M. L., & Virtanen, S. (2013). Finravinto 2012-tutkimus: The national FINDIET 2012 survey.
Acute, Chronic	FR	France	Individual and national study on food consumption 2	4079	Food record	7	3-79	2007	Gazan, R., Bechaux, C., Crepet, A., Sirot, V., Drouillet-Pinard, P., Dubuisson, C., & Havard, S. (2016). Dietary patterns in the French adult population: a study from the second French national cross-sectional dietary survey (INCA2)(2006–2007). British Journal of Nutrition, 116(2), 300-315.
Acute, Chronic	FR	France	The French national dietary survey (INCA3, 2014-2015)	4460	Food record & 24-hour dietary recall	7	0-79	2014	French Agency on Food, Environmental and Occupational Health and Safety (ANSES), Dubuisson, C., Carrillo, S., Dufour, A., Havard, S., Pinard, P., & Volatier, J. L. (2017). The French dietary survey on the general population (INCA3). EFSA Supporting Publications, 14(12), 1351E.
Acute, Chronic	IT	Italy	Italian National Food Consumption Survey INRAN-SCAI 2005-06	3323	Food record	3	> 0.1	2005	Leclercq, C., Arcella, D., Piccinelli, R., Sette, S., & Le Donne, C. (2009). The Italian National Food Consumption Survey INRAN-SCAI 2005–06: main results in terms of food consumption. Public health nutrition, 12(12), 2504-2532.
Chronic	UK	United Kingdom	National Diet and Nutrition Survey	1724	Food record	7	19-64	2000	Henderson, L., Gregory, J., & Swan, G. (2002). National Diet and Nutrition Survey: adults aged 19 to 64 years. Volume 1: Types and quantities of foods consumed. TSO. London: 2002.
Chronic	ESP	Spain	Spanish Agency for Food Safety (AESAN) - FIAB Survey	418	24-hour dietary recall	2	18-60	2009	Ortega, R. M., López-Sobaler, A. M., Ballesteros, J. M., Pérez-Farinós, N., Rodríguez-Rodríguez, E., Aparicio, A., ... & Andrés, P. (2011). Estimation of salt intake by 24 h urinary sodium excretion in a representative sample of Spanish adults. British Journal of Nutrition, 105(5), 787-794.
*List of surveys: https://efsa.onlinelibrary.wiley.com/doi/epdf/10.2903/j.efsa.2011.2097

## Sheet: Table S5
Table S5. Estimated acute (consuming days) and chronic (consumers only) consumption values (g × kg-1 bw × day-1) for the different age groups of the population across different countries (data from the EFSA database).
ISO	Survey's country	Survey start year	Survey	Population Group (L2)	pop order	Exposure hierarchy (L1)	Exposure hierarchy (L2)	Exposure hierarchy (L3)	Exposure hierarchy (L4)	Exposure hierarchy (L5)	Exposure hierarchy (L6)	Number of consuming days	Percentage of consuming days	Mean	Standard Deviation	5th percentile	10th percentile	Median	95th percentile	97.5th percentile	99th percentile	comment Acute
DK	Denmark	2006	Danish National Dietary survey among infants and young children 2006-2007	Infants	1	Milk and dairy products	Cheese	Ripened cheese	Soft - ripened cheese	Soft-ripened cheese veined with blue mould (blue bavarian, blue de graven type )	Soft-ripened cheese veined with blue mould (blue bavarian, blue de graven type )	177	0.0306706	0.415209	0.308879	0.0604846	0.138159	0.3	1.05473	1.08907	1.53195	'Number of observations lower than 180, the 97.5th percentile may not be statistically robust'
DK	Denmark	2006	Danish National Dietary survey among infants and young children 2006-2007	Toddlers	5	Milk and dairy products	Cheese	Ripened cheese	Soft - ripened cheese	Soft-ripened cheese veined with blue mould (blue bavarian, blue de graven type )	Soft-ripened cheese veined with blue mould (blue bavarian, blue de graven type )	162	0.0253601	0.318232	0.257221	0.0518741	0.0941307	0.22702	0.785764	0.92942	1.28856	'Number of observations lower than 180, the 97.5th percentile may not be statistically robust'
DK	Denmark	2000	Danish Dietary Survey	Adolescents	7	Milk and dairy products	Cheese	Ripened cheese	Firm - ripened cheeses	Firm-ripened blue mould-veined cheese	Cheese, roquefort	92	0.0274791	0.135831	0.0799316	0.0642857	0.0645238	0.120322	0.286741	0.358697	0.421275	'Number of observations lower than 180, the 97.5th percentile may not be statistically robust'
DK	Denmark	2000	Danish Dietary Survey	Adults	10	Milk and dairy products	Cheese	Ripened cheese	Firm - ripened cheeses	Firm-ripened blue mould-veined cheese	Cheese, roquefort	1454	0.0737248	0.103884	0.077474	0.0380282	0.0435484	0.0804225	0.24	0.290718	0.40601
DK	Denmark	2005	The Danish National Dietary survey 2005-2008	Adults	10	Milk and dairy products	Cheese	Ripened cheese	Soft - ripened cheese	Soft-ripened cheese veined with blue mould (blue bavarian, blue de graven type )	Soft-ripened cheese veined with blue mould (blue bavarian, blue de graven type )	1048	0.0864187	0.117797	0.0885045	0.048	0.0528	0.0882558	0.257596	0.346966	0.547367
DK	Denmark	2000	Danish Dietary Survey	Elderly	12	Milk and dairy products	Cheese	Ripened cheese	Firm - ripened cheeses	Firm-ripened blue mould-veined cheese	Cheese, roquefort	205	0.0949514	0.0910241	0.0629414	0.0326908	0.0397059	0.0714286	0.201837	0.239	0.399764	'Number of observations lower than 298, the 99th percentile may not be statistically robust'
DK	Denmark	2005	The Danish National Dietary survey 2005-2008	Elderly	12	Milk and dairy products	Cheese	Ripened cheese	Soft - ripened cheese	Soft-ripened cheese veined with blue mould (blue bavarian, blue de graven type )	Soft-ripened cheese veined with blue mould (blue bavarian, blue de graven type )	262	0.136743	0.113032	0.0729909	0.0442683	0.0460083	0.0882683	0.232294	0.340814	0.389087	'Number of observations lower than 298, the 99th percentile may not be statistically robust'
FI	Finland	2007	National Findiet Surveys	Adults	10	Milk and dairy products	Cheese	Ripened cheese	Soft - ripened cheese	Soft-ripened cheese veined with blue mould (blue bavarian, blue de graven type )	Soft-ripened cheese veined with blue mould (blue bavarian, blue de graven type )	84	0.0266667	0.286744	0.209557	0.0652923	0.0851875	0.243013	0.611284	0.657895	0.959307	'Number of observations lower than 180, the 97.5th percentile may not be statistically robust'
FI	Finland	2012	National FINDIET 2012 Survey	Adults	10	Milk and dairy products	Cheese	Ripened cheese	Soft - ripened cheese	Soft-ripened cheese veined with blue mould (blue bavarian, blue de graven type )	Soft-ripened cheese veined with blue mould (blue bavarian, blue de graven type )	71	0.0274131	0.31153	0.210169	0.0883716	0.106045	0.271003	0.595814	0.754613	0.978074	'Number of observations lower than 180, the 97.5th percentile may not be statistically robust'
FR	France	2007	Individual and national study on food consumption 2	Adolescents	7	Milk and dairy products	Cheese	Ripened cheese	Firm - ripened cheeses	Firm-ripened blue mould-veined cheese	Cheese, roquefort	65	0.00966112	0.713003	0.534715	0.263952	0.313648	0.6	1.45185	1.93153	2.72332	'Number of observations lower than 180, the 97.5th percentile may not be statistically robust'
FR	France	2014	The French national dietary survey (INCA3, 2014-2015)	Adolescents	7	Milk and dairy products	Cheese	Ripened cheese	Firm - ripened cheeses	Firm-ripened blue mould-veined cheese	Cheese, roquefort	73	0.0212518	0.711195	0.513433	0.139986	0.224542	0.584097	1.6805	1.85801	2.47343	'Number of observations lower than 180, the 97.5th percentile may not be statistically robust'
FR	France	2007	Individual and national study on food consumption 2	Adults	10	Milk and dairy products	Cheese	Ripened cheese	Firm - ripened cheeses	Firm-ripened blue mould-veined cheese	Cheese, roquefort	383	0.024353	0.66478	0.471877	0.219749	0.307882	0.571429	1.38333	1.50943	1.9092
FR	France	2007	Individual and national study on food consumption 2	Adults	10	Milk and dairy products	Cheese	Ripened cheese	Firm - ripened cheeses	Firm-ripened blue mould-veined cheese	Firm-ripened blue mould-veined cheese	155	0.00985566	0.632926	0.404568	0.209542	0.233653	0.538358	1.38748	1.54876	1.91478	'Number of observations lower than 180, the 97.5th percentile may not be statistically robust'
FR	France	2014	The French national dietary survey (INCA3, 2014-2015)	Adults	10	Milk and dairy products	Cheese	Ripened cheese	Firm - ripened cheeses	Firm-ripened blue mould-veined cheese	Cheese, roquefort	161	0.0296938	0.532005	0.336863	0.190476	0.2195	0.45721	1.2	1.4456	1.61589	'Number of observations lower than 180, the 97.5th percentile may not be statistically robust'
FR	France	2007	Individual and national study on food consumption 2	Elderly	12	Milk and dairy products	Cheese	Ripened cheese	Firm - ripened cheeses	Firm-ripened blue mould-veined cheese	Cheese, roquefort	87	0.0476974	0.634253	0.409695	0.235294	0.298901	0.506329	1.28418	1.32688	2.07556	'Number of observations lower than 180, the 97.5th percentile may not be statistically robust'
IT	Italy	2005	Italian National Food Consumption Survey INRAN-SCAI 2005-06	Adults	10	Milk and dairy products	Cheese	Ripened cheese	Firm - ripened cheeses	Firm-ripened blue mould-veined cheese	Cheese, gorgonzola	115	0.016573	0.731831	0.372969	0.121135	0.213218	0.75	1.2992	1.52096	1.7315	'Number of observations lower than 180, the 97.5th percentile may not be statistically robust'
ISO	Survey's country	Survey start year	Survey	Population Group (L2)	pop order	Exposure hierarchy (L1)	Exposure hierarchy (L2)	Exposure hierarchy (L3)	Exposure hierarchy (L4)	Exposure hierarchy (L5)	Exposure hierarchy (L6)	Number of consumers	per customer	Mean	Standard Deviation	5th percentile	10th percentile	Median	95th percentile	97.5th percentile	99th percentile	Comment
DK	Denmark	2000	Danish Dietary Survey	Other children	6	Milk and dairy products	Cheese	Ripened cheese	Firm - ripened cheeses	Firm-ripened blue mould-veined cheese	Cheese, roquefort	32	0.0653061	0.0489149	0.0636116	0.0126705	0.0143265	0.0303571	0.134948	0.207147	0.290287	'Number of observations lower than 60, the 95th percentile may not be statistically robust'
DK	Denmark	2000	Danish Dietary Survey	Adolescents	7	Milk and dairy products	Cheese	Ripened cheese	Firm - ripened cheeses	Firm-ripened blue mould-veined cheese	Cheese, roquefort	57	0.118998	0.0313195	0.022305	0.00969697	0.0112004	0.0214286	0.0786786	0.0834286	0.0915378	'Number of observations lower than 60, the 95th percentile may not be statistically robust'
DK	Denmark	2000	Danish Dietary Survey	Adults	10	Milk and dairy products	Cheese	Ripened cheese	Firm - ripened cheeses	Firm-ripened blue mould-veined cheese	Cheese, roquefort	761	0.269667	0.028381	0.0306603	0.00598007	0.00701299	0.0179592	0.0906593	0.119585	0.165908
DK	Denmark	2000	Danish Dietary Survey	Elderly	12	Milk and dairy products	Cheese	Ripened cheese	Firm - ripened cheeses	Firm-ripened blue mould-veined cheese	Cheese, roquefort	110	0.355987	0.0242934	0.0217062	0.00693268	0.00802032	0.0161586	0.0620062	0.0706553	0.106849	'Number of observations lower than 180, the 97.5th percentile may not be statistically robust'
ESP	Spain	2009	Spanish Agency for Food Safety (AESAN) - FIAB Survey	Adults	11	Milk and dairy products	Cheese	Ripened cheese	Firm - ripened cheeses	Firm-ripened blue mould-veined cheese	Firm-ripened blue mould-veined cheese	39	0.0397554	0.205202	0.165483	0.049471	0.0675797	0.15625	0.584239	0.625801	0.634936	'Number of observations lower than 60, the 95th percentile may not be statistically robust'
FR	France	2007	Individual and national study on food consumption 2	Adults	10	Milk and dairy products	Cheese	Ripened cheese	Firm - ripened cheeses	Firm-ripened blue mould-veined cheese	Cheese, bleu d'auvergne	34	0.0149385	0.150662	0.112154	0.0372916	0.0422049	0.105183	0.373319	0.404691	0.408452	'Number of observations lower than 60, the 95th percentile may not be statistically robust'
FR	France	2014	The French national dietary survey (INCA3, 2014-2015)	Adults	10	Milk and dairy products	Cheese	Ripened cheese	Firm - ripened cheeses	Firm-ripened blue mould-veined cheese	Cheese, bleu d'auvergne	37	0.0208686	0.208181	0.133997	0.0778966	0.0873863	0.156627	0.492219	0.558819	0.62065	'Number of observations lower than 60, the 95th percentile may not be statistically robust'
FR	France	2014	The French national dietary survey (INCA3, 2014-2015)	Other children	10	Milk and dairy products	Cheese	Ripened cheese	Firm - ripened cheeses	Firm-ripened blue mould-veined cheese	Cheese, roquefort	42	0.0492958	0.301002	0.204638	0.0579091	0.0847568	0.276936	0.775184	0.863174	0.909614	'Number of observations lower than 60, the 95th percentile may not be statistically robust'
FR	France	2007	Individual and national study on food consumption 2	Adolescents	10	Milk and dairy products	Cheese	Ripened cheese	Firm - ripened cheeses	Firm-ripened blue mould-veined cheese	Cheese, roquefort	45	0.0462487	0.147128	0.142281	0.0422715	0.0462833	0.0974026	0.34749	0.55	0.69794	'Number of observations lower than 60, the 95th percentile may not be statistically robust'
FR	France	2014	The French national dietary survey (INCA3, 2014-2015)	Adolescents	10	Milk and dairy products	Cheese	Ripened cheese	Firm - ripened cheeses	Firm-ripened blue mould-veined cheese	Cheese, roquefort	65	0.0575221	0.252044	0.181701	0.0554095	0.0755415	0.200604	0.563355	0.66333	0.832807	'Number of observations lower than 180, the 97.5th percentile may not be statistically robust'
FR	France	2007	Individual and national study on food consumption 2	Adults	13	Milk and dairy products	Cheese	Ripened cheese	Firm - ripened cheeses	Firm-ripened blue mould-veined cheese	Cheese, roquefort	238	0.104569	0.153337	0.136565	0.0386931	0.0471556	0.113706	0.409151	0.556746	0.738921	'Number of observations lower than 298, the 99th percentile may not be statistically robust'
FR	France	2007	Individual and national study on food consumption 2	Elderly	14	Milk and dairy products	Cheese	Ripened cheese	Firm - ripened cheeses	Firm-ripened blue mould-veined cheese	Cheese, roquefort	49	0.185606	0.160875	0.121503	0.0260062	0.0444444	0.13289	0.438095	0.457552	0.504191	'Number of observations lower than 60, the 95th percentile may not be statistically robust'
FR	France	2007	Individual and national study on food consumption 2	Adults	14	Milk and dairy products	Cheese	Ripened cheese	Firm - ripened cheeses	Firm-ripened blue mould-veined cheese	Firm-ripened blue mould-veined cheese	93	0.0408612	0.154315	0.167879	0.0346618	0.0369571	0.0952381	0.369592	0.428488	0.95606	'Number of observations lower than 180, the 97.5th percentile may not be statistically robust'
FR	France	2014	The French national dietary survey (INCA3, 2014-2015)	Adults	14	Milk and dairy products	Cheese	Ripened cheese	Firm - ripened cheeses	Firm-ripened blue mould-veined cheese	Cheese, roquefort	136	0.0767061	0.204685	0.167399	0.0593449	0.0724719	0.154758	0.535521	0.744231	0.847377	'Number of observations lower than 180, the 97.5th percentile may not be statistically robust'
FR	France	2014	The French national dietary survey (INCA3, 2014-2015)	Adults	16	Milk and dairy products	Cheese	Ripened cheese	Firm - ripened cheeses	Firm-ripened blue mould-veined cheese	Firm-ripened blue mould-veined cheese	30	0.0169205	0.198973	0.12688	0.0779199	0.087177	0.15637	0.470943	0.481487	0.493829	'Number of observations lower than 60, the 95th percentile may not be statistically robust'
FR	France	2014	The French national dietary survey (INCA3, 2014-2015)	Elderly	16	Milk and dairy products	Cheese	Ripened cheese	Firm - ripened cheeses	Firm-ripened blue mould-veined cheese	Cheese, roquefort	30	0.078125	0.21496	0.151175	0.0780531	0.0842309	0.164112	0.487672	0.571128	0.662826	'Number of observations lower than 60, the 95th percentile may not be statistically robust'
IT	Italy	2005	Italian National Food Consumption Survey INRAN-SCAI 2005-06	Adults	10	Milk and dairy products	Cheese	Ripened cheese	Firm - ripened cheeses	Firm-ripened blue mould-veined cheese	Cheese, gorgonzola	109	0.0471249	0.257372	0.145579	0.0402162	0.0807849	0.25	0.519331	0.590561	0.759859	'Number of observations lower than 180, the 97.5th percentile may not be statistically robust'
UK	United Kingdom	2000	National Diet and Nutrition Survey	Adults	11	Milk and dairy products	Cheese	Ripened cheese	Firm - ripened cheeses	Firm-ripened blue mould-veined cheese	Cheese, stilton	41	0.0237819	0.0770529	0.0819919	0.0225169	0.0257222	0.0592154	0.148267	0.208247	0.403918	'Number of observations lower than 60, the 95th percentile may not be statistically robust'

## Sheet: Table S6
Table S6. Chronic dietary exposure levels in (g × kg-1 bw × day-1) to heavy metals via blue-cheese; (A) Native chronic consumption data, (B) Dietary exposure levels for average consumers, (C) Dietary exposure for high consumers.
A	Chronic consumption data (g/kg bw/day)		ISO	DK	DK	DK	DK	ESP	FR	FR	FR	FR	FR	FR	FR	FR	FR	FR	FR	IT	UK
			Survey start year	2000	2000	2000	2000	2009	2007	2014	2014	2007	2014	2007	2007	2007	2014	2014	2014	2005	2000
			Survey	Danish Dietary Survey	Danish Dietary Survey	Danish Dietary Survey	Danish Dietary Survey	Spanish Agency for Food Safety (AESAN) - FIAB Survey	Individual and national study on food consumption 2	The French national dietary survey (INCA3, 2014-2015)	The French national dietary survey (INCA3, 2014-2015)	Individual and national study on food consumption 2	The French national dietary survey (INCA3, 2014-2015)	Individual and national study on food consumption 2	Individual and national study on food consumption 2	Individual and national study on food consumption 2	The French national dietary survey (INCA3, 2014-2015)	The French national dietary survey (INCA3, 2014-2015)	The French national dietary survey (INCA3, 2014-2015)	Italian National Food Consumption Survey INRAN-SCAI 2005-06	National Diet and Nutrition Survey
			Population Group (L2)	Other children	Adolescents	Adults	Elderly	Adults	Adults	Adults	Other children	Adolescents	Adolescents	Adults	Elderly	Adults	Adults	Adults	Elderly	Adults	Adults
			Number of consumers	32	57	761	110	39	34	37	42	45	65	238	49	93	136	30	30	109	41
			per customer	0.0653061	0.118998	0.269667	0.355987	0.0397554	0.0149385	0.0208686	0.0492958	0.0462487	0.0575221	0.104569	0.185606	0.0408612	0.0767061	0.0169205	0.078125	0.0471249	0.0237819
			Mean	0.0489149	0.0313195	0.028381	0.0242934	0.205202	0.150662	0.208181	0.301002	0.147128	0.252044	0.153337	0.160875	0.154315	0.204685	0.198973	0.21496	0.257372	0.0770529
			95th percentile	0.134948	0.0786786	0.0906593	0.0620062	0.584239	0.373319	0.492219	0.775184	0.34749	0.563355	0.409151	0.438095	0.369592	0.535521	0.470943	0.487672	0.519331	0.148267
B	Average consumers, mean UB occurrence values, ug/kg bw/day intake		27 Al	0.0521471	0.033389	0.0302564	0.0258987	0.218761	0.160617	0.221937	0.320892	0.15685	0.268698	0.163469	0.171505	0.164512	0.21821	0.212121	0.229165	0.274378	0.0821444
			55 Mn	0.0139818	0.00895234	0.00811241	0.00694403	0.0586548	0.0430651	0.0595064	0.0860383	0.0420549	0.072044	0.0438298	0.0459844	0.0441095	0.058507	0.0568743	0.0614442	0.073567	0.0220248
			56 Fe	0.264479	0.169342	0.153454	0.131353	1.10951	0.814616	1.12562	1.62749	0.795507	1.36278	0.829081	0.869836	0.83437	1.10671	1.07583	1.16227	1.39159	0.416618
			66 Zn	1.34717	0.862571	0.781642	0.669067	5.65147	4.14939	5.73353	8.28991	4.05205	6.94154	4.22307	4.43066	4.25001	5.63724	5.47992	5.92024	7.08829	2.12212
			78 Se	0.00744188	0.00476492	0.00431786	0.00369599	0.0312193	0.0229216	0.0316725	0.0457942	0.0223839	0.0383457	0.0233286	0.0244754	0.0234774	0.0311406	0.0302716	0.0327039	0.0391563	0.0117228
			95 Mo	0.00753154	0.00482233	0.00436989	0.00374052	0.0315954	0.0231978	0.0320541	0.046346	0.0226536	0.0388077	0.0236097	0.0247703	0.0237603	0.0315158	0.0306363	0.033098	0.0396281	0.011864
			111 Cd	0.000391827	0.000250881	0.000227342	0.0001946	0.00164374	0.00120686	0.00166761	0.00241114	0.00117855	0.00201896	0.00122829	0.00128867	0.00123612	0.0016396	0.00159385	0.00172191	0.00206164	0.000617223
			118 Sn	0.0403079	0.0258085	0.0233871	0.0200188	0.169095	0.124151	0.17155	0.248038	0.121239	0.207694	0.126356	0.132567	0.127162	0.168669	0.163962	0.177136	0.212085	0.0634947
			208 Pb	0.00111419	0.000713397	0.000646465	0.000553358	0.0046741	0.00343179	0.00474197	0.00685625	0.00335129	0.00574107	0.00349273	0.00366442	0.00351501	0.00466233	0.00453222	0.00489639	0.00586243	0.00175512
C	High consumers, mean UB occurrence values, ug/kg bw/day intake		27 Al	0.143865	0.0838775	0.0966499	0.0661035	0.622845	0.397988	0.524744	0.826406	0.370452	0.60058	0.436187	0.467044	0.394014	0.570908	0.502062	0.519896	0.553648	0.158064
			55 Mn	0.0385735	0.0224895	0.025914	0.0177238	0.166999	0.106709	0.140696	0.221578	0.0993265	0.161029	0.116952	0.125225	0.105644	0.153073	0.134614	0.139396	0.148445	0.0423806
			56 Fe	0.729652	0.425408	0.490187	0.335263	3.15893	2.01851	2.66139	4.19135	1.87885	3.04601	2.21224	2.36874	1.99835	2.89552	2.54635	2.6368	2.80798	0.801667
			66 Zn	3.71661	2.16689	2.49685	1.70772	16.0906	10.2816	13.5562	21.3494	9.57025	15.5154	11.2684	12.0656	10.179	14.7488	12.9703	13.431	14.3029	4.08343
			78 Se	0.0205309	0.0119701	0.0137928	0.00943359	0.0888857	0.0567965	0.0748858	0.117936	0.0528669	0.0857084	0.0622479	0.0666515	0.0562295	0.0814738	0.0716489	0.074194	0.0790107	0.0225572
			95 Mo	0.0207782	0.0121143	0.013959	0.00954725	0.0899567	0.0574808	0.0757881	0.119357	0.0535039	0.086741	0.0629979	0.0674545	0.0569069	0.0824555	0.0725122	0.0750879	0.0799626	0.022829
			111 Cd	0.00108098	0.000630245	0.000726216	0.000496693	0.00467998	0.00299043	0.00394286	0.00620951	0.00278353	0.00451268	0.00327745	0.00350931	0.00296057	0.00428973	0.00377243	0.00390643	0.00416004	0.00118767
			118 Sn	0.111203	0.0648343	0.074707	0.0510957	0.481437	0.30763	0.405608	0.638783	0.286346	0.464227	0.337157	0.361008	0.304559	0.441291	0.388076	0.401861	0.42795	0.122178
			208 Pb	0.00307386	0.00179215	0.00206505	0.00141238	0.0133078	0.0085035	0.0112118	0.0176572	0.00791517	0.0128321	0.00931967	0.00997897	0.0084186	0.0121982	0.0107272	0.0111082	0.0118294	0.00337724

## Sheet: Table S7
Table S7. Acute dietary exposure levels in (g × kg-1 bw × day-1) to biogenic amines via blue-cheese; (A) Native acute consumption data, (B) Dietary exposure levels for average consumers, (C) Dietary exposure for high consumers, (D) Dietary exposure for high consumers, using 95th percentile occurrence data.
A	Acute consumption data (g/kg bw/day, consuming days only)		ISO	DK	DK	DK	DK	DK	DK	DK	FI	FI	FR	FR	FR	FR	FR	FR	IT
			Survey start year	2006	2006	2000	2000	2005	2000	2005	2007	2012	2007	2014	2007	2007	2014	2007	2005
			Survey	Danish National Dietary survey among infants and young children 2006-2007	Danish National Dietary survey among infants and young children 2006-2007	Danish Dietary Survey	Danish Dietary Survey	The Danish National Dietary survey 2005-2008	Danish Dietary Survey	The Danish National Dietary survey 2005-2008	National Findiet Surveys	National FINDIET 2012 Survey	Individual and national study on food consumption 2	The French national dietary survey (INCA3, 2014-2015)	Individual and national study on food consumption 2	Individual and national study on food consumption 2	The French national dietary survey (INCA3, 2014-2015)	Individual and national study on food consumption 2	Italian National Food Consumption Survey INRAN-SCAI 2005-06
			Population Group (L2)	Infants	Toddlers	Adolescents	Adults	Adults	Elderly	Elderly	Adults	Adults	Adolescents	Adolescents	Adults	Adults	Adults	Elderly	Adults
			Number of consuming days	177	162	92	1454	1048	205	262	84	71	65	73	383	155	161	87	115
			Percentage of consuming days	0.0306706	0.0253601	0.0274791	0.0737248	0.0864187	0.0949514	0.136743	0.0266667	0.0274131	0.00966112	0.0212518	0.024353	0.00985566	0.0296938	0.0476974	0.016573
			Mean	0.415209	0.318232	0.135831	0.103884	0.117797	0.0910241	0.113032	0.286744	0.31153	0.713003	0.711195	0.66478	0.632926	0.532005	0.634253	0.731831
			95th percentile	1.05473	0.785764	0.286741	0.24	0.257596	0.201837	0.232294	0.611284	0.595814	1.45185	1.6805	1.38333	1.38748	1.2	1.28418	1.2992
B	Average consumers, mean UB occurrence values	Exposure in ug/kg bw/day	Tyramine	17.7777	13.6255	5.81578	4.44792	5.04362	3.89731	4.83959	12.2773	13.3385	30.5281	30.4507	28.4634	27.0995	22.7784	27.1563	31.3342
			Tryptamine	6.11486	4.68666	2.00041	1.52992	1.73482	1.34053	1.66464	4.22293	4.58795	10.5005	10.4739	9.79032	9.32121	7.83493	9.34076	10.7778
			Putrescine	1.97775	1.51582	0.646999	0.494826	0.561097	0.433571	0.5384	1.36584	1.4839	3.39622	3.38761	3.16652	3.01479	2.53408	3.02111	3.4859
			Phenethylamine	3.54679	2.71839	1.16029	0.887394	1.00624	0.777544	0.965537	2.44942	2.66114	6.0906	6.07515	5.67866	5.40656	4.54448	5.4179	6.25142
			Cadaverine	4.42866	3.39429	1.44879	1.10803	1.25643	0.970871	1.20561	3.05844	3.3228	7.60495	7.58567	7.0906	6.75084	5.67441	6.765	7.80577
			Histamine	6.76592	5.18566	2.2134	1.69281	1.91953	1.48326	1.84188	4.67256	5.07645	11.6185	11.5891	10.8327	10.3137	8.66913	10.3353	11.9253
C	High consumers, mean UB occurrence values	Exposure in ug/kg bw/day	Tyramine	45.1595	33.6434	12.2772	10.2759	11.0293	8.6419	9.94596	26.1729	25.5105	62.1628	71.9528	59.2291	59.4065	51.3795	54.9837	55.6268
			Tryptamine	15.5332	11.5721	4.22289	3.53452	3.79366	2.97249	3.42104	9.00248	8.77465	21.3817	24.7491	20.3726	20.4336	17.6726	18.9123	19.1335
			Putrescine	5.02395	3.7428	1.36582	1.14318	1.227	0.961402	1.10648	2.9117	2.83802	6.91555	8.00468	6.58918	6.60891	5.71591	6.11688	6.18842
			Phenethylamine	9.00969	6.71213	2.4494	2.05012	2.20043	1.72413	1.9843	5.22169	5.08954	12.402	14.3552	11.8167	11.8521	10.2506	10.9697	11.098
			Cadaverine	11.2498	8.38102	3.05841	2.55986	2.74754	2.15281	2.47767	6.52001	6.355	15.4856	17.9244	14.7548	14.7989	12.7993	13.6972	13.8574
			Histamine	17.1871	12.8042	4.67251	3.91085	4.19758	3.28898	3.78528	9.961	9.70891	23.6582	27.3842	22.5417	22.6092	19.5543	20.926	21.1707
D	High consumers, high occurrence values	Exposure in ug/kg bw/day	Tyramine	359.737	268	97.7989	81.8568	87.8583	68.8405	79.2286	208.491	203.214	495.183	573.169	471.813	473.226	409.284	437.995	443.118
			Tryptamine	160.177	119.33	43.546	36.4476	39.1198	30.652	35.2773	92.8326	90.4832	220.485	255.21	210.08	210.709	182.238	195.022	197.303
			Putrescine	39.5946	29.4976	10.7643	9.0096	9.67015	7.57696	8.72032	22.9476	22.3668	54.5025	63.0861	51.9303	52.0858	45.048	48.208	48.7719
			Phenethylamine	22.2337	16.5639	6.04451	5.0592	5.43012	4.25472	4.89676	12.8859	12.5598	30.605	35.425	29.1607	29.248	25.296	27.0705	27.3871
			Cadaverine	79.6917	59.3696	21.6652	18.1336	19.463	15.2501	17.5513	46.1865	45.0176	109.697	126.973	104.52	104.833	90.6678	97.028	98.1629
			Histamine	119.303	88.8797	32.434	27.147	29.1373	22.8303	26.2754	69.1438	67.394	164.223	190.086	156.472	156.941	135.735	145.257	146.956

## Sheet: Table S8
Table S8. Acute dietary exposure levels (g × kg-1 bw × day-1)) of mycotoxins via blue-cheese; (A) Native acute consumption data, (B) Dietary exposure levels for average consumers, (C) Dietary exposure for high consumers, (D) Dietary exposure for high consumers, based on 95th percentile occurrence data.
A	Acute consumption data (g/kg bw/day, consuming days only)		ISO	DK	DK	DK	DK	DK	DK	DK	FI	FI	FR	FR	FR	FR	FR	FR	IT
			Survey start year	2006	2006	2000	2000	2005	2000	2005	2007	2012	2007	2014	2007	2007	2014	2007	2005
			Survey	Danish National Dietary survey among infants and young children 2006-2007	Danish National Dietary survey among infants and young children 2006-2007	Danish Dietary Survey	Danish Dietary Survey	The Danish National Dietary survey 2005-2008	Danish Dietary Survey	The Danish National Dietary survey 2005-2008	National Findiet Surveys	National FINDIET 2012 Survey	Individual and national study on food consumption 2	The French national dietary survey (INCA3, 2014-2015)	Individual and national study on food consumption 2	Individual and national study on food consumption 2	The French national dietary survey (INCA3, 2014-2015)	Individual and national study on food consumption 2	Italian National Food Consumption Survey INRAN-SCAI 2005-06
			Population Group (L2)	Infants	Toddlers	Adolescents	Adults	Adults	Elderly	Elderly	Adults	Adults	Adolescents	Adolescents	Adults	Adults	Adults	Elderly	Adults
			Number of consuming days	177	162	92	1454	1048	205	262	84	71	65	73	383	155	161	87	115
			Percentage of consuming days	0.0306706	0.0253601	0.0274791	0.0737248	0.0864187	0.0949514	0.136743	0.0266667	0.0274131	0.00966112	0.0212518	0.024353	0.00985566	0.0296938	0.0476974	0.016573
			Mean	0.415209	0.318232	0.135831	0.103884	0.117797	0.0910241	0.113032	0.286744	0.31153	0.713003	0.711195	0.66478	0.632926	0.532005	0.634253	0.731831
			95th percentile	1.05473	0.785764	0.286741	0.24	0.257596	0.201837	0.232294	0.611284	0.595814	1.45185	1.6805	1.38333	1.38748	1.2	1.28418	1.2992
B	Average consumers, mean UB occurrence values	Exposure in ng/kg bw/day	ROQ	352.367	270.068	115.273	88.1611	99.9684	77.2476	95.9244	243.345	264.38	605.09	603.556	564.165	537.132	451.486	538.259	621.068
			MPA	25.7897	19.7662	8.43682	6.4525	7.31667	5.65374	7.02069	17.8104	19.3499	44.2865	44.1742	41.2912	39.3127	33.0442	39.3951	45.4559
			M1	0.00556019	0.00426154	0.00181896	0.00139114	0.00157745	0.00121893	0.00151364	0.00383988	0.00417179	0.00954804	0.00952383	0.00890227	0.0084757	0.00712424	0.00849348	0.00980017
			ENNB	0.0540494	0.0414255	0.0176817	0.013523	0.0153341	0.011849	0.0147138	0.0373266	0.0405531	0.0928144	0.092579	0.086537	0.0823904	0.0692531	0.0825632	0.0952653
C	High consumers, mean UB occurrence values	Exposure in ng/kg bw/day	ROQ	895.096	666.838	243.343	203.676	218.609	171.289	197.136	518.766	505.637	1232.11	1426.16	1173.97	1177.48	1018.38	1089.82	1102.56
			MPA	65.512	48.8058	17.8103	14.907	16	12.5366	14.4284	37.9684	37.0075	90.1783	104.38	85.9224	86.1797	74.5351	79.7637	80.6966
			M1	0.0141242	0.0105224	0.00383984	0.00321391	0.00344955	0.00270286	0.00311072	0.00818589	0.00797872	0.0194422	0.0225041	0.0185246	0.0185801	0.0160696	0.0171968	0.017398
			ENNB	0.137298	0.102286	0.0373263	0.0312417	0.0335323	0.0262739	0.0302386	0.0795732	0.0775594	0.188993	0.218758	0.180074	0.180613	0.156209	0.167166	0.169122
D	High consumers, high occurrence values	Exposure in ng/kg bw/day	ROQ	3527.02	2627.6	958.865	802.561	861.402	674.944	776.793	2044.14	1992.4	4855	5619.61	4625.87	4639.73	4012.81	4294.3	4344.53
			MPA	395.492	294.638	107.519	89.9928	96.5908	75.6828	87.1033	229.213	223.412	544.401	630.138	518.708	520.262	449.964	481.528	487.16
			M1	0.0296906	0.0221192	0.00807177	0.006756	0.00725133	0.00568171	0.00653908	0.0172076	0.0167722	0.0408696	0.0473062	0.0389408	0.0390574	0.03378	0.0361496	0.0365724
			ENNB	1.4376	1.071	0.390829	0.32712	0.351103	0.275104	0.316617	0.83318	0.812094	1.97887	2.29053	1.88548	1.89113	1.6356	1.75033	1.77081
